# Supplementary material for: Genome-wide association analysis of idiopathic epilepsy in the Belgian shepherd
Source: Canine Med Genet. 2020 Sep 10;7:12. doi: 10.1186/s40575-020-00091-x (PMC7491283; doi:10.1186/s40575-020-00091-x)
Supplement: Supplementary file 1 — Additional file 1: Supplemental Table 1 Summary of current and published CFA 37 SNPs, and their locations, associated with IE in the Belgian shepherd dog. [file 40575_2020_91_MOESM1_ESM.xlsx]

## Sheet: Sheet1
SUPPLEMENTAL TABLE 1. Summary of current and published CFA 37 SNPs, and their locations, that have been associated with IE in the Belgian shepherd dog.
CFA	Location (bp) CanFam 3.1	Name of SNPs associated with IE in the Belgain shepherd	rs name	Literature Reference #	Type single/block	Gene	Platform
37	15085438	BICF2S23030950	rs24027666	2, 3	6 variant block	ADAM23	Broad SNP
37	15085760	AHT133	NA	4	closest MSAT position	ADAM23	MSAT
37	15093174	BICF2P1290526	rs23966951	5	Present study block	ADAM23	Illumina 173k
37	15106446	BICF2P1021781	rs23994326	2, 3	6 variant block	ADAM23	Broad SNP
37	15108593	deletion	NA	2, 3	6 variant block	ADAM23	NA
37	15108802	deletion	NA	2, 3	6 variant block	ADAM23	NA
37	15111724	BICF2P1131874	rs23963712	2, 3, 5	Present study block/6 variant block	ADAM23	Affy 50k/Illum173k
37	15113325	NA	rs853188390	2, 3	6 variant block	ADAM23	NA
37	15113940	NA	rs852469452	1	ADAM23 ex12 SNP	ADAM23	Affy 50k
37	15124213	BICF2P890779	rs24025367	1, 5	Present study block/Ref 1 significant SNP	ADAM23	Affy 50k/Illum173k
37	15128054	BICF2P434501	rs23975901	5	Present study block	ADAM23	Illumina 173k
37	15151449	TIGRP2P419329_rs9085363	rs9085363	5	Present study block	ADAM23	Illumina 173k
37	15165198	BICF2P426309	rs9073943	5	Present study block	ADAM23	Illumina 173k
37	15527401	BICF2P271491	rs23992883	5	single suggestive	KLF7	Illumina 173k
37	15597532	TIGRP2P419463_rs8724220	rs8724220	5	single suggestive	KLF7	Illumina 173k
SNPs in bold overlap between the present study and previous studies
1. Seppälä, E. H. et al. Identification of a Novel Idiopathic Epilepsy Locus in Belgian Shepherd Dogs. PLoS ONE 7, e33549 (2012).
2. Koskinen, L. L. E. et al. Identification of a common risk haplotype for canine idiopathic epilepsy in the ADAM23 gene. BMC Genomics 16, (2015).
3. Koskinen, L. L. E. et al. ADAM23 is a common risk gene for canine idiopathic epilepsy. BMC Genetics 18, (2017).
4. Oberbauer, A. M., Belanger, J. M., Grossman, D. I., Regan, K. R. & Famula, T. R. Genome-wide linkage scan for loci associated with epilepsy in Belgian shepherd dogs. BMC Genetics 11, (2010).
5. Belanger, J.M., et al. present study
