# Supplementary material for: Genome-wide association analysis of idiopathic epilepsy in the Belgian shepherd
Source: Canine Med Genet. 2020 Sep 10;7:12. doi: 10.1186/s40575-020-00091-x (PMC7491283; doi:10.1186/s40575-020-00091-x)
Supplement: Supplementary file 3 — Additional file 3: Supplemental Table 2 provides the genotypes for the associated regions on CFA 14 and CFA 37 for all dogs in the study cohort. The data was used in the predictive risk analysis between the four regions (two on CFA14 and two on CFA37). The genotypes are listed as CFA14 haplotype block, CFA14 single significant SNPs as a block, CFA37 Haplotype block and CFA37 single suggestive SNPs as a block. [file 40575_2020_91_MOESM3_ESM.xlsx]

## Sheet: supp table
SUPPLEMENTAL TABLE 2. The supplemental table provides the genotypes for the associated regions on CFA 14 and CFA 37 for all dogs in the study cohort. The data was used in the predictive risk analysis between the four regions (two on CFA14 and two on CFA37). The genotypes are listed as CFA14 haplotype block, CFA14 single significant SNPs as a block, CFA37 Haplotype block and CFA37 single suggestiv…
breed	id	sex	status	CFA 14 Hapblock	CFA14:BlockSingles	CFA37:Hapblock	CFA37:BlockSingles			CFA14:HapBlock		CFA14:BlockSingles		CFA37:HapBlock		CFA37:BlockSingles
BS	1	F	EP	ACTG:ACTG	GGC:GGC	TAGCTC:TGACTC	AA:GG			CTCT		AAA		TAGCTC		AA
BS	2	M	EP	CTCG:CTCG	AAA:GGC	CGATTC:CGATTC	GG:GG			CTCG		GGC		TGACTC		GG
BS	3	F	EP	CTCT:CTCT	AAA:AAA	TAGCTC:CAGCGC	AA:GG			ACTG		GAA		CGATTC
BS	4	M	EP	CTCT:CTCT	AAA:AAA	TGACTC:CGATTC	GG:GG							CGATGT
BS	5	F	EP	CTCT:CTCT	AAA:AAA	TAGCTC:TAGCTC	AA:AA
BS	6	M	CTL	CTCT:CTCG	AAA:AAA	TAGCTC:TAGCTC	AA:AA			CTCT:CTCT		AAA:AAA		TAGCTC:TAGCTC		AA:AA
BS	7	F	EP	CTCT:CTCG	AAA:AAA	TAGCTC:TGACTC	AA:GG			CTCT:CTCG		AAA:GGC		TAGCTC:TGACTC		AA:GG
BS	8	F	EP	CTCG:CTCG	AAA:GGC	TGACTC:CGATTC	GG:GG			CTCT:ACTG		AAA:GAA		TAGCTC:CGATTC		GG:GG
BS	9	M	EP	CTCG:ACTG	AAA:GGC	TGACTC:TGACTC	GG:GG			CTCG:CTCG		GGC:GGC		TAGCTC:CGATGT
BS	10	F	EP	CTCT:CTCT	AAA:AAA	TGACTC:TGACTC	GG:GG			CTCG:ACTG		GGC:GAA		TAGCTC:CAGCGC
BS	11	F	EP	CTCT:ACTG	AAA:GGC	TAGCTC:TGACTC	GG:GG			ACTG:ACTG		GAA:GAA		TGACTC:TGACTC
BS	12	F	CTL	CTCT:CTCT	AAA:AAA	TAGCTC:TAGCTC	AA:AA							TGACTC:CGATTC
BS	13	M	EP	ACTG:ACTG	GGC:GGC	TGACTC:TGACTC	GG:GG							TGACTC:CGATGT
BS	14	M	EP	CTCG:ACTG	GGC:GGC	TAGCTC:TGACTC	AA:GG							CGATTC:CGATTC
BS	15	F	EP	CTCT:ACTG	AAA:GGC	TGACTC:TGACTC	GG:GG							CGATTC:CGATGT
BS	16	F	CTL	CTCT:CTCG	AAA:GGC	TGACTC:CGATTC	GG:GG							CGATGT:CGATGT
BS	17	M	CTL	CTCG:CTCG	AAA:GGC	TAGCTC:CGATTC	AA:GG
BS	18	F	CTL	CTCT:CTCG	AAA:AAA	TAGCTC:TGACTC	AA:GG
BS	19	F	CTL	CTCT:CTCT	AAA:AAA	TAGCTC:TAGCTC	AA:AA
BS	20	F	EP	CTCT:ACTG	AAA:GGC	TGACTC:CGATTC	GG:GG
BS	21	F	CTL	CTCG:ACTG	AAA:GGC	TAGCTC:TAGCTC	AA:AA
BS	22	F	CTL	CTCT:CTCT	AAA:AAA	TAGCTC:TGACTC	AA:GG
BS	23	F	CTL	CTCT:CTCT	AAA:AAA	TAGCTC:TAGCTC	AA:AA
BS	24	F	CTL	CTCT:CTCT	AAA:AAA	TAGCTC:CAGCGC	AA:GG
BS	25	F	CTL	CTCT:CTCG	AAA:AAA	TAGCTC:TAGCTC	AA:AA
BS	26	F	CTL	CTCT:ACTG	AAA:GGC	TAGCTC:TGACTC	AA:GG
BS	27	F	CTL	CTCT:CTCT	AAA:AAA	TAGCTC:CGATTC	AA:GG
BS	28	F	CTL	CTCT:ACTG	AAA:GGC	TAGCTC:TAGCTC	AA:AA
BS	29	F	EP	0 0	AAA:GGC	CGATTC:CGATTC	GG:GG
BS	30	F	CTL	CTCT:CTCG	AAA:AAA	TAGCTC:CAGCGC	AA:GG
BT	31	M	EP	CTCT:ACTG	AAA:GGC	CGATTC:CGATTC	GG:GG
BT	32	F	EP	CTCT:CTCG	AAA:GGC	TGACTC:CGATGT	GG:GG
BT	33	M	EP	CTCT:CTCG	AAA:GGC	TAGCTC:CGATGT	GG:GG
BT	34	F	EP	CTCT:ACTG	AAA:GGC	CGATTC:CGATTC	GG:GG
BT	35	M	CTL	CTCT:CTCT	AAA:AAA	TGACTC:CGATGT	GG:GG
BT	36	F	EP	CTCT:ACTG	AAA:GGC	CGATTC:CGATGT	GG:GG
BT	37	F	EP	CTCT:CTCT	AAA:AAA	TGACTC:CGATGT	GG:GG
BT	38	M	CTL	CTCT:CTCT	AAA:AAA	TAGCTC:CGATGT	AA:GG
BT	39	F	CTL	CTCT:CTCT	AAA:AAA	TAGCTC:TGACTC	GG:GG
BT	40	M	EP	CTCG:ACTG	AAA:GGC	TAGCTC:TGACTC	AA:GG
BT	41	M	EP	CTCG:ACTG	AAA:GGC	CGATTC:CGATTC	GG:GG
BT	42	F	CTL	CTCT:CTCT	AAA:AAA	TAGCTC:CGATGT	GG:GG
BT	43	F	EP	CTCT:ACTG	AAA:GGC	TGACTC:CGATGT	GG:GG
BT	44	M	CTL	CTCT:CTCG	AAA:GGC	TGACTC:TGACTC	GG:GG
BT	45	F	EP	CTCT:ACTG	AAA:GGC	TGACTC:TGACTC	GG:GG
BT	46	F	CTL	CTCT:CTCG	AAA:GGC	TAGCTC:CGATTC	AA:GG
BT	47	M	CTL	CTCT:CTCG	AAA:GGC	TAGCTC:CGATTC	AA:GG
BT	48	M	EP	CTCT:ACTG	AAA:GGC	CGATTC:CGATGT	GG:GG
BT	49	F	EP	CTCT:CTCT	AAA:AAA	TAGCTC:CGATTC	AA:GG
BT	50	F	CTL	CTCT:ACTG	AAA:GGC	TAGCTC:CGATGT	GG:GG
BT	51	M	EP	CTCT:CTCG	AAA:GGC	TGACTC:TGACTC	GG:GG
BT	52	F	CTL	CTCT:CTCG	AAA:GGC	TAGCTC:CGATGT	GG:GG
BT	53	F	CTL	CTCT:CTCT	AAA:AAA	TAGCTC:TAGCTC	AA:AA
BT	54	F	EP	0 0	AAA:AAA	TAGCTC:TGACTC	GG:GG
BT	55	F	CTL	CTCT:CTCT	AAA:AAA	TAGCTC:TGACTC	AA:GG
BT	56	M	CTL	0 0	AAA:AAA	TAGCTC:CGATTC	AA:GG
BT	57	M	CTL	CTCT:CTCT	AAA:AAA	TGACTC:CGATGT	GG:GG
BT	58	M	EP	CTCT:CTCT	AAA:AAA	TGACTC:CGATTC	GG:GG
BT	59	F	CTL	CTCT:CTCT	AAA:AAA	TGACTC:CGATGT	GG:GG
BT	60	M	EP	CTCT:ACTG	AAA:GGC	CGATTC:CGATTC	GG:GG
BT	61	F	CTL	CTCT:CTCT	AAA:AAA	TGACTC:CGATTC	GG:GG
BT	62	F	CTL	CTCT:CTCG	AAA:GAA	TGACTC:CGATTC	GG:GG
BT	63	F	CTL	CTCT:CTCT	AAA:AAA	TGACTC:TGACTC	GG:GG
BT	64	F	CTL	CTCT:CTCT	AAA:AAA	TAGCTC:CGATTC	GG:GG
BT	65	M	CTL	CTCT:ACTG	AAA:GGC	TAGCTC:TGACTC	AA:GG
BT	66	M	CTL	CTCT:CTCT	AAA:AAA	TGACTC:TGACTC	GG:GG
BT	67	F	CTL	CTCT:CTCT	AAA:AAA	CGATGT:CGATGT	GG:GG
BT	68	M	CTL	CTCT:CTCG	AAA:AAA	TGACTC:TGACTC	GG:GG
BT	69	M	EP	CTCT:CTCG	AAA:GGC	TAGCTC:TAGCTC	GG:GG
BT	70	F	CTL	CTCT:CTCT	AAA:AAA	TGACTC:TGACTC	GG:GG
BT	71	F	CTL	CTCT:CTCT	AAA:AAA	TAGCTC:CGATGT	GG:GG
BT	72	F	CTL	CTCT:CTCT	AAA:AAA	TAGCTC:TAGCTC	AA:GG
BT	73	F	EP	CTCT:ACTG	AAA:GGC	CGATGT:CGATGT	GG:GG
BT	74	M	EP	CTCG:ACTG	AAA:GGC	CGATTC:CGATGT	GG:GG
BT	75	M	CTL	CTCT:CTCT	AAA:AAA	TAGCTC:CGATGT	AA:GG
BT	76	F	EP	CTCT:ACTG	AAA:GGC	TGACTC:CGATTC	GG:GG
BT	77	M	CTL	CTCT:CTCT	AAA:AAA	TAGCTC:CGATGT	AA:GG
BT	78	F	CTL	CTCT:CTCT	AAA:AAA	TAGCTC:CGATGT	GG:GG
BT	79	F	CTL	CTCT:CTCT	AAA:AAA	TAGCTC:TGACTC	AA:GG
BT	80	F	CTL	CTCT:CTCG	AAA:AAA	TAGCTC:TAGCTC	AA:AA
BT	81	M	CTL	CTCT:CTCT	AAA:AAA	TAGCTC:TGACTC	AA:GG
BT	82	M	CTL	CTCT:CTCT	AAA:AAA	CGATTC:CGATTC	GG:GG
BT	83	M	CTL	CTCT:ACTG	AAA:GGC	TAGCTC:TAGCTC	AA:GG
BT	84	M	CTL	CTCT:CTCT	AAA:AAA	TAGCTC:TAGCTC	AA:AA
BT	85	F	CTL	CTCT:CTCT	AAA:AAA	TAGCTC:TGACTC	AA:GG
BT	86	F	CTL	CTCT:CTCT	AAA:AAA	TAGCTC:TAGCTC	AA:GG
BT	87	M	CTL	CTCT:CTCT	AAA:AAA	TGACTC:CGATTC	GG:GG
BT	88	M	CTL	CTCT:ACTG	AAA:GGC	TGACTC:TGACTC	GG:GG
BT	89	F	CTL	CTCT:ACTG	AAA:GGC	TAGCTC:TGACTC	AA:GG
BT	90	F	CTL	CTCT:CTCT	AAA:AAA	TGACTC:CGATGT	GG:GG
BT	91	F	CTL	CTCT:CTCT	AAA:AAA	TAGCTC:TAGCTC	AA:AA
BT	92	F	CTL	CTCT:CTCT	AAA:AAA	TAGCTC:CGATGT	AA:GG
BT	93	F	CTL	CTCT:ACTG	AAA:GGC	TGACTC:CGATGT	GG:GG
BT	94	M	CTL	CTCT:CTCT	AAA:AAA	TAGCTC:TAGCTC	AA:GG
BT	95	M	CTL	CTCT:CTCT	AAA:AAA	TAGCTC:CGATTC	AA:GG
BT	96	F	CTL	CTCT:CTCG	AAA:AAA	TGACTC:TGACTC	GG:GG
BT	97	F	CTL	CTCT:CTCT	AAA:AAA	TAGCTC:TAGCTC	AA:AA
